# Supplementary material for: An Improved Protocol for Agrobacterium-Mediated Transformation in Subterranean Clover (Trifolium subterraneum L.)
Source: Int J Mol Sci. 2021 Apr 17;22(8):4181. doi: 10.3390/ijms22084181 (PMC8073064; doi:10.3390/ijms22084181)
Supplement: Supplementary file 1 [file ijms-22-04181-s001.zip]

Archive with 1 entries (1 files):
- ijms-1172838-supplementary.pdf
